# Supplementary material for: Defining “High-In” Saturated Fat, Sugar, and Sodium to Help Inform Front-of-Pack Labeling Efforts for Packaged Foods and Beverages in the United States
Source: Nutrients. 2024 Dec 17;16(24):4345. doi: 10.3390/nu16244345 (PMC11677797; doi:10.3390/nu16244345)
Supplement: Supplementary file 1 [file nutrients-16-04345-s001.zip]

Archive with 1 entries (1 files):
- nutrients-3326981-supplementary.pdf
